# Supplementary material for: Diachronic Analysis of the Floristic Diversity of the Special Area of Conservation (SAC) “Bosco di Santo Pietro” (South-Eastern Sicily): A Mediterranean Biodiversity Hotspot
Source: Plants (Basel). 2025 Mar 4;14(5):788. doi: 10.3390/plants14050788 (PMC11901573; doi:10.3390/plants14050788)
Supplement: Supplementary file 1 [file plants-14-00788-s001.zip]

Archive with 1 entries (1 files):
- plants-3486281-supplementary.pdf
